# Supplementary material for: Weak Points of Double-Plate Stabilization Used in the Treatment of Distal Humerus Fracture through Finite Element Analysis
Source: J Clin Med. 2024 Feb 11;13(4):1034. doi: 10.3390/jcm13041034 (PMC10888649; doi:10.3390/jcm13041034)
Supplement: Supplementary file 1 [file jcm-13-01034-s001.zip]

Archive with 1 entries (1 files):
- Mutual displacements of bone blocks in the fractured distal humerus.xlsx
