# Supplementary material for: Weak Points of Double-Plate Stabilization Used in the Treatment of Distal Humerus Fracture through Finite Element Analysis
Source: J Clin Med. 2024 Feb 11;13(4):1034. doi: 10.3390/jcm13041034 (PMC10888649; doi:10.3390/jcm13041034)
Supplement: Supplementary file 1 [file jcm-13-01034-s001.zip › Mutual displacements of bone blocks in the fractured distal humerus.xlsx]

## Sheet: IFM
		Angle of the elbow flexion 145° (JRF = 95°)
		Fracture λ
		ROI		ROI M								ROI L								ROI S
		Displacement component		Normal				Tangential				Normal				Tangential				Normal				Tangential
		Pair of measure points		1M-1S	2M-2S	1M'-1S'	2M'-2S'	1M-1S	2M-2S	1M'-1S'	2M'-2S'	4S-5L	3S-4L	4S'-5L'	3S'-4L'	4S-5L	3S-4L	4S'-5L'	3S'-4L'	2S-1L	3S-4L	2S'-1L'	3S'-4L'	2S-1L	3S-4L	2S'-1L'	3S'-4L'
		Parallel [mm]		0.11	0.08	0.09	0.06	0.42	0.26	0.42	0.26	0.11	0.01	0.11	0.01	0.62	0.4	0.6	0.39	0.26	0.28	0.22	0.23	0.54	0.66	0.53	0.63
		PM [mm]		0.15	0.13	0.11	0.1	1.64	1.6	1.64	1.6	0.66	0.01	0.55	0.01	1.35	1.02	1.35	1.01	0.27	0.18	0.2	0.15	1.46	1.45	1.42	1.44
		PL [mm]		0.01	0.03	0.01	0.03	0.49	0.42	0.49	0.42	0.25	0.19	0.15	0.14	0.81	0.2	0.81	0.19	0.14	0.14	0.11	0.13	0.69	0.57	0.65	0.55
		ROI		ROI T
		Displacement component		Normal						Tangential
		Pair of measure points		3M-1L	4M-2L	5M-3L	3M'-1L'	4M'-2L'	5M'-3L'	3M-1L	4M-2L	5M-3L	3M'-1L'	4M'-2L'	5M'-3L'
		Parallel [mm]		0.01	0.01	0.01	0.01	0.01	0.01	0.01	0.02	0.03	0.01	0.02	0.03
		PM [mm]		0.01	0.01	0.01	0.01	0.01	0.01	0.26	0.02	0.17	0.23	0.02	0.17
		PL [mm]		0.05	0.04	0.01	0.01	0.01	0.01	0.03	0.02	0.05	0.03	0.02	0.05
		Fracture H
		ROI		ROI M								ROI L								ROI S
		Displacement component		Normal				Tangential				Normal				Tangential				Normal				Tangential
		Pair of measure points		1M-1S	2M-2S	1M'-1S'	2M'-2S'	1M-1S	2M-2S	1M'-1S'	2M'-2S'	4S-1L	3S-2L	4S'-1L'	3S'-2L'	4S-1L	3S-2L	4S'-1L'	3S'-2L'	2S'-1T'	3S-4T	2S'-1T'	3S'-4T'	2S-1T	3S-4T	2S'-1T'	3S'-4T'
		Parallel [mm]		0.01	0.03	0.01	0.03	0.55	0.55	0.54	0.5	0.14	0.12	0.12	0.1	0.57	0.5	0.55	0.49	0.15	0.12	0.14	0.09	0.62	0.68	0.58	0.65
		PM [mm]		0.18	0.12	0.15	0.1	1.21	1.14	1.23	1.18	0.01	0.12	0.01	0.1	1.04	0.72	1.01	0.71	0.16	0.23	0.11	0.15	1.24	1.25	1.21	1.21
		PL [mm]		0.18	0.01	0.15	0.01	0.71	0.39	0.69	0.35	0.17	0.01	0.13	0.01	0.82	0.56	0.79	0.51	0.21	0.24	0.13	0.14	0.96	1.15	0.92	0.97
		ROI		ROI T- M												ROI T - L
		Displacement component		Normal						Tangential						Normal						Tangential
		Pair of measure points		2M-1T	3M-2T	4M -3T	2M'-1T'	3M'-2T'	4M' -3T'	2M-1T	3M-2T	4M -3T	2M'-1T'	3M'-2T'	4M' -3T'	4T-2L	5T-3L	5T - 4L	4T'-2L'	5T'-3L'	5T' - 4L'	4T-2L	5T-3L	5T - 4L	4T'-2L'	5T'-3L'	5T' - 4L'
		Parallel [mm]		0.01	0.01	0.02	0.01	0.01	0.02	0.02	0.02	0.04	0.01	0.02	0.03	0.02	0.01	0.03	0.01	0.01	0.03	0.11	0.06	0.05	0.09	0.05	0.05
		PM [mm]		0.01	0.01	0.01	0.01	0.01	0.01	0.05	0.01	0.03	0.04	0.01	0.02	0.16	0.11	0.01	0.12	0.11	0.01	0.1	0.01	0.05	0.09	0.01	0.04
		PL [mm]		0.01	0.01	0.02	0.01	0.01	0.02	0.15	0.01	0.14	0.11	0.01	0.12	0.03	0.01	0.01	0.03	0.01	0.01	0.18	0.08	0.04	0.16	0.08	0.03
		Fracture Y
		ROI		ROI M								ROI L
		Displacement component		Normal				Tangential				Normal				Tangential
		Pair of measure points		1M-1S	2M-2S	1M'-1S'	2M'-2S'	1M-1S	2M-2S	1M'-1S'	2M'-2S'	2S-1L	3S-4L	2S'-1L'	3S'-4L'	2S-1L	3S-4L	2S'-1L'	3S'-4L'
		Parallel [mm]		0.11	0.01	0.01	0.02	0.58	0.18	0.51	0.16	0.01	0.02	0.01	0.01	0.74	0.61	0.52	0.61
		PM [mm]		0.17	0.09	0.12	0.05	1.55	1.53	1.51	1.49	0.32	0.03	0.22	0.03	1.52	1.01	1.52	1.02
		PL [mm]		0.18	0.02	0.13	0.02	0.72	0.21	0.69	0.19	0.01	0.01	0.01	0.01	0.75	0.54	0.75	0.54
		ROI		ROI T
		Displacement component		Normal						Tangential
		Pair of measure points		2M-1L	3M-2L	4M-3L	2M'-1L'	3M'-2L'	4M'-3L'	2M-1'	3M-2L	4M-3L	2M'-1L'	3M'-2L'	4M'-3L'
		Parallel [mm]		0.07	0.02	0.02	0.07	0.01	0.01	0.04	0.01	0.03	0.02	0.01	0.01
		PM [mm]		0.05	0.02	0.06	0.05	0.01	0.03	0.23	0.03	0.01	0.22	0.03	0.03
		PL [mm]		0.3	0.33	0.27	0.27	0.25	0.22	0.05	0.05	0.01	0.05	0.05	0.01
		Angle of the elbow flexion 120° (JRF = 63°)
		Fracture λ
		ROI		ROI M								ROI L								ROI S
		Displacement component		Normal				Tangential				Normal				Tangential				Normal				Tangential
		Pair of measure points		1M-1S	2M-2S	1M'-1S'	2M'-2S'	1M-1S	2M-2S	1M'-1S'	2M'-2S'	4S-5L	3S-4L	4S'-5L'	3S'-4L'	4S-5L	3S-4L	4S'-5L'	3S'-4L'	2S-1L	3S-4L	2S'-1L'	3S'-4L'	2S-1L	3S-4L	2S'-1L'	3S'-4L'
		Parallel [mm]		0.06	0.06	0.06	0.05	0.33	0.19	0.31	0.18	0.01	0.05	0.01	0.05	0.45	0.43	0.43	0.41	0.21	0.11	0.18	0.08	0.36	0.46	0.32	0.44
		PM [mm]		0.08	0.07	0.08	0.06	1.27	0.9	1.19	0.95	0.46	0.47	0.44	0.4	1.15	1	1.11	1.03	0.19	0.27	0.16	0.22	1.42	1.39	1.4	1.3
		PL [mm]		0.01	0.03	0.01	0.03	0.49	0.18	0.45	0.16	0.2	0.21	0.18	0.19	0.67	0.66	0.62	0.65	0.11	0.13	0.11	0.11	0.63	0.73	0.61	0.7
		ROI		ROI T
		Displacement component		Normal						Tangential
		Pair of measure points		3M-1L	4M-2L	5M-3L	3M'-1L'	4M'-2L'	5M'-3L'	3M-1L	4M-2L	5M-3L	3M'-1L'	4M'-2L'	5M'-3L'
		Parallel [mm]		0.01	0.01	0.01	0.01	0.01	0.01	0.02	0.01	0.02	0.01	0.01	0.02
		PM [mm]		0.01	0	0.03	0.01	0	0.03	0.01	0.02	0.06	0.01	0.02	0.05
		PL [mm]		0.01	0.02	0.01	0.01	0.01	0.01	0.09	0.04	0.04	0.01	0.04	0.03
		Fracture H
		ROI		ROI M								ROI L								ROI S
		Displacement component		Normal				Tangential				Normal				Tangential				Normal				Tangential
		Pair of measure points		1M-1S	2M-2S	1M'-1S'	2M'-2S'	1M-1S	2M-2S	1M'-1S'	2M'-2S'	4S-1L	3S-2L	4S'-1L'	3S'-2L'	4S-1L	3S-2L	4S'-1L'	3S'-2L'	2S'-1T'	3S-4T	2S'-1T'	3S'-4T'	2S-1T	3S-4T	2S'-1T'	3S'-4T'
		Parallel [mm]		0.01	0.06	0.01	0.06	0.52	0.41	0.5	0.39	0.12	0.14	0.1	0.11	0.53	0.47	0.51	0.45	0.12	0.12	0.1	0.1	0.52	0.6	0.5	0.6
		PM [mm]		0.17	0.11	0.14	0.08	1	1.02	0.94	1	0.01	0.01	0.01	0.01	0.66	0.63	0.64	0.61	0.13	0.13	0.09	0.09	1.1	1	1.01	0.99
		PL [mm]		0.15	0.04	0.11	0.02	0.44	0.39	0.41	0.4	0.13	0.13	0.1	0.1	0.62	0.65	0.59	0.61	0.05	0.01	0.01	0.01	0.8	0.7	0.75	0.67
		ROI		ROI T- M												ROI T - L
		Displacement component		Normal						Tangential						Normal						Tangential
		Pair of measure points		2M-1T	3M-2T	4M -3T	2M'-1T'	3M'-2T'	4M' -3T'	2M-1T	3M-2T	4M -3T	2M'-1T'	3M'-2T'	4M' -3T'	4T-2L	5T-3L	5T - 4L	4T'-2L'	5T'-3L'	5T' - 4L'	4T-2L	5T-3L	5T - 4L	4T'-2L'	5T'-3L'	5T' - 4L'
		Parallel [mm]		0.01	0.02	0.01	0.01	0.02	0.01	0.04	0.02	0.01	0.03	0.02	0.01	0.01	0.02	0.06	0.01	0.02	0.04	0.08	0.05	0.06	0.07	0.03	0.06
		PM [mm]		0.1	0.09	0.07	0.01	0.08	0.07	0.05	0.06	0.04	0.04	0.06	0.03	0.06	0.01	0.01	0.06	0.01	0.01	0.07	0.06	0.14	0.06	0.05	0.13
		PL [mm]		0.04	0.06	0.05	0.04	0.06	0.05	0.01	0.02	0.04	0.01	0.01	0.03	0.03	0.11	0.07	0.03	0.11	0.09	0.11	0.11	0.01	0.09	0.09	0.01
		Fracture Y
		ROI		ROI M								ROI L
		Displacement component		Normal				Tangential				Normal				Tangential
		Pair of measure points		1M-1S	2M-2S	1M'-1S'	2M'-2S'	1M-1S	2M-2S	1M'-1S'	2M'-2S'	2S-1L	3S-4L	2S'-1L'	3S'-4L'	2S-1L	3S-4L	2S'-1L'	3S'-4L'
		Parallel [mm]		0.01	0.02	0.01	0.01	0.46	0.37	0.43	0.35	0.01	0.1	0.01	0.1	0.65	0.5	0.62	0.53
		PM [mm]		0.17	0.12	0.14	0.1	0.9	0.81	0.91	0.8	0.2	0.01	0.18	0.01	1.31	0.84	1.25	0.81
		PL [mm]		0.02	0.01	0.02	0.01	0.57	0.29	0.55	0.26	0.01	0.01	0.01	0.01	0.69	0.83	0.55	0.8
		ROI		ROI T
		Displacement component		Normal						Tangential
		Pair of measure points		2M-1L	3M-2L	4M-3L	2M'-1L'	3M'-2L'	4M'-3L'	2M-1'	3M-2L	4M-3L	2M'-1L'	3M'-2L'	4M'-3L'
		Parallel [mm]		0.05	0.01	0.01	0.03	0.01	0.01	0.06	0.03	0.06	0.04	0.03	0.06
		PM [mm]		0.03	0.01	0.03	0.03	0.01	0.03	0.03	0.02	0.01	0.03	0.01	0.01
		PL [mm]		0.24	0.03	0.08	0.2	0.03	0.07	0.15	0.09	0.01	0.13	0.08	0.01
		Angle of the elbow flexion 60° - 90° (JRF = 43°)
		Fracture λ
		ROI		ROI M								ROI L								ROI S
		Displacement component		Normal				Tangential				Normal				Tangential				Normal				Tangential
		Pair of measure points		1M-1S	2M-2S	1M'-1S'	2M'-2S'	1M-1S	2M-2S	1M'-1S'	2M'-2S'	4S-5L	3S-4L	4S'-5L'	3S'-4L'	4S-5L	3S-4L	4S'-5L'	3S'-4L'	2S-1L	3S-4L	2S'-1L'	3S'-4L'	2S-1L	3S-4L	2S'-1L'	3S'-4L'
		Parallel [mm]		0.05	0.13	0.05	0.02	0.15	0.16	0.14	0.14	0.01	0.01	0.01	0.01	0.16	0.18	0.15	0.16	0.17	0.01	0.15	0.01	0.15	0.17	0.12	0.13
		PM [mm]		0.01	0.01	0.01	0.01	0.5	0.58	0.48	0.55	0.12	0.01	0.06	0.01	0.51	0.45	0.49	0.43	0.12	0.01	0.1	0.01	0.45	0.5	0.35	0.32
		PL [mm]		0.01	0.05	0.01	0.01	0.21	0.2	0.2	0.18	0.15	0.01	0.08	0.01	0.33	0.4	0.31	0.37	0.1	0.01	0.08	0.01	0.27	0.23	0.17	0.16
		ROI		ROI T
		Displacement component		Normal						Tangential
		Pair of measure points		3M-1L	4M-2L	5M-3L	3M'-1L'	4M'-2L'	5M'-3L'	3M-1L	4M-2L	5M-3L	3M'-1L'	4M'-2L'	5M'-3L'
		Parallel [mm]		0.01	0.01	0.01	0.01	0.01	0.01	0.02	0.01	0.01	0.02	0.01	0.01
		PM [mm]		0.01	0.1	0	0.01	0.1	0	0.1	0.03	0.05	0.09	0.03	0.04
		PL [mm]		0.01	0	0.11	0.01	0	0.07	0.04	0.03	0.03	0.03	0.02	0.02
		Fracture H
		ROI		ROI M								ROI L								ROI S
		Displacement component		Normal				Tangential				Normal				Tangential				Normal				Tangential
		Pair of measure points		1M-1S	2M-2S	1M'-1S'	2M'-2S'	1M-1S	2M-2S	1M'-1S'	2M'-2S'	4S-1L	3S-2L	4S'-1L'	3S'-2L'	4S-1L	3S-2L	4S'-1L'	3S'-2L'	2S'-1T'	3S-4T	2S'-1T'	3S'-4T'	2S-1T	3S-4T	2S'-1T'	3S'-4T'
		Parallel [mm]		0.01	0.1	0.03	0.12	0.3	0.1	0.28	0.09	0.07	0.01	0.06	0.03	0.3	0.22	0.29	0.21	0.17	0.2	0.15	0.22	0.3	0.33	0.28	0.31
		PM [mm]		0.01	0.01	0.02	0.01	0.42	0.42	0.41	0.4	0.01	0.01	0.04	0.03	0.38	0.29	0.36	0.31	0.07	0.01	0.04	0.03	0.44	0.44	0.42	0.41
		PL [mm]		0.11	0.11	0.09	0.12	0.25	0.21	0.22	0.19	0.11	0.01	0.13	0.03	0.25	0.4	0.22	0.38	0.01	0.01	0.04	0.02	0.35	0.4	0.35	0.37
		ROI		ROI T- M												ROI T - L
		Displacement component		Normal						Tangential						Normal						Tangential
		Pair of measure points		2M-1T	3M-2T	4M -3T	2M'-1T'	3M'-2T'	4M' -3T'	2M-1T	3M-2T	4M -3T	2M'-1T'	3M'-2T'	4M' -3T'	4T-2L	5T-3L	5T - 4L	4T'-2L'	5T'-3L'	5T' - 4L'	4T-2L	5T-3L	5T - 4L	4T'-2L'	5T'-3L'	5T' - 4L'
		Parallel [mm]		0.01	0.01	0.01	0.01	0.01	0.01	0.07	0.02	0.03	0.05	0.02	0.03	0.01	0.01	0.11	0.01	0.01	0.01	0.04	0.01	0.03	0.03	0.01	0.03
		PM [mm]		0.01	0.01	0.01	0.01	0.01	0.01	0.04	0.02	0.01	0.04	0.02	0.01	0.01	0.06	0	0.1	0.06	0	0.05	0.03	0.03	0.03	0.02	0.03
		PL [mm]		0.01	0.1	0.1	0.01	0.05	0.05	0.03	0.02	0.03	0.02	0.02	0.02	0.11	0.04	0.01	0.03	0.11	0.01	0.06	0.01	0.01	0.04	0.01	0.01
		Fracture Y
		ROI		ROI M								ROI L
		Displacement component		Normal				Tangential				Normal				Tangential
		Pair of measure points		1M-1S	2M-2S	1M'-1S'	2M'-2S'	1M-1S	2M-2S	1M'-1S'	2M'-2S'	2S-1L	3S-4L	2S'-1L'	3S'-4L'	2S-1L	3S-4L	2S'-1L'	3S'-4L'
		Parallel [mm]		0.01	0.01	0.01	0.01	0.29	0.21	0.27	0.18	0.06	0.01	0.06	0.01	0.26	0.3	0.26	0.29
		PM [mm]		0.01	0.01	0.01	0.01	0.6	0.59	0.58	0.57	0.1	0.01	0.08	0.01	0.27	0.24	0.27	0.23
		PL [mm]		0.01	0.11	0.01	0.08	0.21	0.17	0.2	0.15	0.01	0.01	0.01	0.01	0.12	0.11	0.1	0.11
		ROI		ROI T
		Displacement component		Normal						Tangential
		Pair of measure points		2M-1L	3M-2L	4M-3L	2M'-1L'	3M'-2L'	4M'-3L'	2M-1'	3M-2L	4M-3L	2M'-1L'	3M'-2L'	4M'-3L'
		Parallel [mm]		0.01	0.1	0.01	0.01	0.09	0.01	0.08	0.02	0.01	0.07	0.02	0.01
		PM [mm]		0.01	0.01	0.01	0.02	0.01	0.04	0.12	0.04	0.03	0.11	0.03	0.03
		PL [mm]		0.14	0.11	0.11	0.09	0.08	0.09	0.05	0.03	0.01	0.04	0.03	0.01
		Angle of the elbow flexion 10 (JRF = 0°)
		Fracture λ
		ROI		ROI M								ROI L								ROI S
		Displacement component		Normal				Tangential				Normal				Tangential				Normal				Tangential
		Pair of measure points		1M-1S	2M-2S	1M'-1S'	2M'-2S'	1M-1S	2M-2S	1M'-1S'	2M'-2S'	4S-5L	3S-4L	4S'-5L'	3S'-4L'	4S-5L	3S-4L	4S'-5L'	3S'-4L'	2S-1L	3S-4L	2S'-1L'	3S'-4L'	2S-1L	3S-4L	2S'-1L'	3S'-4L'
		Parallel [mm]		0.01	0.01	0.01	0.01	0.06	0.18	0.05	0.05	0.01	0.01	0.01	0.01	0.04	0.06	0.03	0.05	0.13	0.13	0.1	0.1	0.11	0.01	0.01	0.02
		PM [mm]		0.01	0.03	0.01	0.02	0.2	0.17	0.19	0.17	0.03	0.02	0.01	0.02	0.01	0.01	0.01	0.01	0.08	0.01	0.08	0.01	0.01	0	0.01	0
		PL [mm]		0.01	0.12	0.01	0.08	0.07	0.13	0.07	0.08	0.11	0.11	0.09	0.08	0.23	0.15	0.21	0.12	0.13	0.08	0.09	0.07	0.21	0.23	0.2	0.2
		ROI		ROI T
		Displacement component		Normal						Tangential
		Pair of measure points		3M-1L	4M-2L	5M-3L	3M'-1L'	4M'-2L'	5M'-3L'	3M-1L	4M-2L	5M-3L	3M'-1L'	4M'-2L'	5M'-3L'
		Parallel [mm]		0.01	0.01	0.01	0.01	0.01	0.01	0.03	0.04	0.07	0.02	0.04	0.07
		PM [mm]		0.01	0.01	0.02	0.01	0.01	0.01	0.22	0.13	0.22	0.21	0.12	0.23
		PL [mm]		0.01	0.01	0.01	0.01	0.01	0.01	0.01	0.01	0.06	0.01	0.01	0.05
		Fracture H
		ROI		ROI M								ROI L								ROI S
		Displacement component		Normal				Tangential				Normal				Tangential				Normal				Tangential
		Pair of measure points		1M-1S	2M-2S	1M'-1S'	2M'-2S'	1M-1S	2M-2S	1M'-1S'	2M'-2S'	4S-1L	3S-2L	4S'-1L'	3S'-2L'	4S-1L	3S-2L	4S'-1L'	3S'-2L'	2S'-1T'	3S-4T	2S'-1T'	3S'-4T'	2S-1T	3S-4T	2S'-1T'	3S'-4T'
		Parallel [mm]		0.01	0.02	0.01	0.02	0.23	0.2	0.2	0.18	0.05	0.06	0.04	0.04	0.2	0.17	0.2	0.15	0.2	0.23	0.18	0.2	0.08	0.18	0.09	0.17
		PM [mm]		0.01	0.01	0.01	0.01	0.2	0.16	0.18	0.15	0.01	0.04	0.01	0.04	0.14	0.15	0.12	0.15	0.05	0.01	0.05	0.01	0.11	0.06	0.09	0.06
		PL [mm]		0.12	0.1	0.05	0.05	0.24	0.2	0.19	0.19	0.01	0.03	0.01	0.04	0.18	0.14	0.17	0.12	0.24	0.23	0.22	0.26	0.12	0.12	0.11	0.11
		ROI		ROI T- M												ROI T - L
		Displacement component		Normal						Tangential						Normal						Tangential
		Pair of measure points		2M-1T	3M-2T	4M -3T	2M'-1T'	3M'-2T'	4M' -3T'	2M-1T	3M-2T	4M -3T	2M'-1T'	3M'-2T'	4M' -3T'	4T-2L	5T-3L	5T - 4L	4T'-2L'	5T'-3L'	5T' - 4L'	4T-2L	5T-3L	5T - 4L	4T'-2L'	5T'-3L'	5T' - 4L'
		Parallel [mm]		0.01	0.01	0.01	0.01	0.01	0.01	0.02	0.03	0.04	0.02	0.02	0.03	0.01	0.01	0.01	0.01	0.01	0.01	0.01	0.01	0.01	0.01	0.01	0.01
		PM [mm]		0.01	0.01	0.01	0.01	0.01	0.01	0.03	0.12	0.17	0.03	0.1	0.18	0.01	0.01	0.01	0.01	0.01	0.01	0.04	0.04	0.1	0.03	0.03	0.04
		PL [mm]		0.02	0.01	0.01	0.02	0.01	0.01	0.02	0.02	0.02	0.02	0.02	0.16	0.03	0.02	0.02	0.03	0.02	0.04	0.01	0.01	0.03	0.01	0.01	0.04
		Fracture Y
		ROI		ROI M								ROI L
		Displacement component		Normal				Tangential				Normal				Tangential
		Pair of measure points		1M-1S	2M-2S	1M'-1S'	2M'-2S'	1M-1S	2M-2S	1M'-1S'	2M'-2S'	2S-1L	3S-4L	2S'-1L'	3S'-4L'	2S-1L	3S-4L	2S'-1L'	3S'-4L'
		Parallel [mm]		0.01	0.01	0.01	0.01	0.15	0.15	0.15	0.14	0.01	0.1	0.01	0.1	0.01	0.01	0.01	0.01
		PM [mm]		0.01	0.01	0.01	0.01	0.13	0.2	0.12	0.2	0.05	0.01	0.05	0.01	0.05	0.05	0.04	0.04
		PL [mm]		0.01	0.1	0.01	0.04	0.22	0.21	0.22	0.22	0.01	0.01	0.01	0.01	0.03	0.02	0.03	0.02
		ROI		ROI T
		Displacement component		Normal						Tangential
		Pair of measure points		2M-1L	3M-2L	4M-3L	2M'-1L'	3M'-2L'	4M'-3L'	2M-1'	3M-2L	4M-3L	2M'-1L'	3M'-2L'	4M'-3L'
		Parallel [mm]		0.01	0.01	0.01	0.01	0.01	0.01	0.04	0.06	0.07	0.14	0.06	0.07
		PM [mm]		0.01	0.02	0.03	0.01	0.01	0.01	0.11	0.12	0.15	0.11	0.12	0.14
		PL [mm]		0.01	0.01	0.01	0.01	0.01	0.01	0.1	0.12	0.13	0.1	0.12	0.12
		Angle of the elbow flexion 0° (JRF = -20°)
		Fracture λ
		ROI		ROI M								ROI L								ROI S
		Displacement component		Normal				Tangential				Normal				Tangential				Normal				Tangential
		Pair of measure points		1M-1S	2M-2S	1M'-1S'	2M'-2S'	1M-1S	2M-2S	1M'-1S'	2M'-2S'	4S-5L	3S-4L	4S'-5L'	3S'-4L'	4S-5L	3S-4L	4S'-5L'	3S'-4L'	2S-1L	3S-4L	2S'-1L'	3S'-4L'	2S-1L	3S-4L	2S'-1L'	3S'-4L'
		Parallel [mm]		0.01	0.01	0.01	0.01	0.05	0.06	0.05	0.05	0.01	0.01	0.01	0.01	0.01	0.01	0.01	0.01	0.05	0.01	0.05	0.01	0.04	0.02	0.05	0.02
		PM [mm]		0.01	0.1	0.01	0.03	0.11	0.11	0.1	0.11	0.01	0.01	0.01	0.01	0.01	0.04	0.01	0.04	0.05	0.11	0.05	0.02	0.01	0.02	0.01	0.01
		PL [mm]		0.01	0.01	0.01	0.01	0.11	0.02	0.1	0.02	0.01	0.01	0.01	0.01	0.01	0.02	0.01	0.01	0.05	0.05	0.05	0.05	0.01	0.02	0.01	0.01
		ROI		ROI T
		Displacement component		Normal						Tangential
		Pair of measure points		3M-1L	4M-2L	5M-3L	3M'-1L'	4M'-2L'	5M'-3L'	3M-1L	4M-2L	5M-3L	3M'-1L'	4M'-2L'	5M'-3L'
		Parallel [mm]		0.01	0.01	0.01	0.02	0.03	0.03	0.2	0.01	0.11	0.18	0.01	0.11
		PM [mm]		0.1	0	0.1	0.11	0.03	0.11	0.03	0.06	0.1	0.02	0.05	0.1
		PL [mm]		0.01	0.05	0.04	0.01	0.06	0.04	0.12	0.07	0.12	0.1	0.05	0.1
		Fracture H
		ROI		ROI M								ROI L								ROI S
		Displacement component		Normal				Tangential				Normal				Tangential				Normal				Tangential
		Pair of measure points		1M-1S	2M-2S	1M'-1S'	2M'-2S'	1M-1S	2M-2S	1M'-1S'	2M'-2S'	4S-1L	3S-2L	4S'-1L'	3S'-2L'	4S-1L	3S-2L	4S'-1L'	3S'-2L'	2S-1T	3S-4T	2S'-1T'	3S'-4T'	2S-1T	3S-4T	2S'-1T'	3S'-4T'
		Parallel [mm]		0.01	0.01	0.01	0.01	0.23	0.14	0.22	0.16	0.03	0	0.01	0.01	0.22	0.17	0.21	0.17	0.18	0.17	0.11	0.11	0.24	0.28	0.23	0.26
		PM [mm]		0.01	0.01	0.01	0.01	0.2	0.22	0.2	0.19	0	0	0.01	0.01	0.17	0.11	0.15	0.11	0.01	0	0.01	0	0.17	0.16	0.17	0.17
		PL [mm]		0.01	0.04	0.01	0.02	0.35	0.05	0.33	0.04	0.05	0.04	0.01	0.01	0.03	0.55	0.03	0.55	0.34	0.32	0.24	0.22	0.36	0.37	0.35	0.35
		ROI		ROI T- M												ROI T - L
		Displacement component		Normal						Tangential						Normal						Tangential
		Pair of measure points		2M-1T	3M-2T	4M -3T	2M'-1T'	3M'-2T'	4M' -3T'	2M-1T	3M-2T	4M -3T	2M'-1T'	3M'-2T'	4M' -3T'	4T-2L	5T-3L	5T - 4L	4T'-2L'	5T'-3L'	5T' - 4L'	4T-2L	5T-3L	5T - 4L	4T'-2L'	5T'-3L'	5T' - 4L'
		Parallel [mm]		0.01	0.01	0.11	0.01	0.01	0.08	0.04	0.04	0.01	0.04	0.03	0.01	0.1	0.01	0.1	0.08	0.01	0.1	0.05	0.01	0.02	0.04	0.01	0.02
		PM [mm]		0.02	0.01	0.01	0.02	0.01	0.01	0.08	0.06	0.04	0.07	0.04	0.04	0.01	0.01	0.01	0.01	0.01	0.01	0.07	0.01	0.01	0.04	0.01	0.01
		PL [mm]		0.01	0.13	0.12	0.01	0.09	0.11	0.03	0.01	0.01	0.03	0.01	0.01	0.12	0.1	0.12	0.12	0.1	0.12	0.01	0.04	0.05	0.01	0.03	0.21
		Fracture Y
		ROI		ROI M								ROI L
		Displacement component		Normal				Tangential				Normal				Tangential
		Pair of measure points		1M-1S	2M-2S	1M'-1S'	2M'-2S'	1M-1S	2M-2S	1M'-1S'	2M'-2S'	2S-1L	3S-4L	2S'-1L'	3S'-4L'	2S-1L	3S-4L	2S'-1L'	3S'-4L'
		Parallel [mm]		0.01	0.01	0.01	0.01	0.09	0.12	0.08	0.08	0.01	0.01	0.01	0.01	0.09	0.15	0.09	0.14
		PM [mm]		0.01	0.01	0.01	0.01	0.12	0.13	0.12	0.11	0.01	0.01	0.01	0.01	0.06	0.03	0.06	0.02
		PL [mm]		0.01	0.01	0.01	0.01	0.03	0.03	0.03	0.03	0.01	0.01	0.01	0.01	0.13	0.1	0.11	0.1
		ROI		ROI T
		Displacement component		Normal						Tangential
		Pair of measure points		2M-1L	3M-2L	4M-3L	2M'-1L'	3M'-2L'	4M'-3L'	2M-1L	3M-2L	4M-3L	2M'-1L'	3M'-2L'	4M'-3L'
		Parallel [mm]		0.01	0.01	0.04	0.01	0.01	0.01	0.02	0.04	0.02	0.02	0.03	0.02
		PM [mm]		0.01	0.01	0.01	0.01	0.01	0.01	0.12	0.08	0.09	0.09	0.09	0.09
		PL [mm]		0.01	0.01	0.01	0.01	0.01	0.01	0.01	0.02	0.04	0.01	0.02	0.03
